# Supplementary material for: Characteristics of the gut microbiome in esports players compared with those in physical education students and professional athletes
Source: Front Nutr. 2023 Jan 16;9:1092846. doi: 10.3389/fnut.2022.1092846 (PMC9884692; doi:10.3389/fnut.2022.1092846)
Supplement: Supplementary Table 1 — Gaming experience of esports players. [file Table_1.XLSX]

## Sheet: S1
Supplementary Table 1. Gaming experience of esports players.
Variable	Range/value	n (%)
Sport status	Professionals	8 (12,7)
	Semi-Professionals	55 (87,3)
Games	CS:GO	33 (52,4)
	LOL	29 (46)
	StarCraft	1 (1,6)
Gaming time [h/day]	Professionals	6 ± 1,95
	Semi-Professionals	4 ± 1,15
Education	Secondary student	11 (17,5)
	University student	38 (60,3)
	Other/unknown	14 (22,2)
Country	Poland	63 (100)
Training experience [Min-Max years]	Professionals [2-9]	(6,4 ± 2,6)
	Semi-Professionals [1-2]	(1,2 ± 0,9)

## Sheet: S2
Supplementary Table 2. Characteristics of esports players and control groups
		Esports (n=109)	Controls (n=36)
Age [years]	Mean ± SD	20,88 ± 2,37***	22,89 ± 2,15***
	Median	21	23
	Min-Max	17-26	20-30
Height [cm]	Mean ± SD	180,2 ± 6,18	180,75 ± 6,99
	Median	180,6	178,75
	Min-Max	163,3-196	168-194
Body mass [kg]	Mean ± SD	76,6 ± 14,18	78,18 ±10,31
	Median	75,4	78,25
	Min-Max	49,7-113	62-103,5
BMI [kg/m2]	Mean ± SD	23,52 ± 3,75	23,87 ± 2,3
	Median	23,2	23,6
	Min-Max	15,1-34,2	19,7-28,7
BMI	Underweight Normal weight Overweight Obese	9 (8%)	0
		71 (66%)	26 (72%)
		20 (19%)	10 (28%)
		8 (7%)	0
Muscle mass [kg]	Mean ± SD	27,03 ± 3,98***	35,42 ± 4,53***
	Median	27,23	35,55
	Min-Max	18,61-36,2	25,6-43,5
Muscle mass [%]	Mean ± SD	35,52 ± 3,83***	45,4 ± 2,86***
	Median	35,76	45,12
	Min-Max	25,56-43	40,71-50,72
Fat mass [kg]	Mean ± SD	20,16 ± 9,34*	15,6 ± 4,98*
	Median	17,47	15,25
	Min-Max	7,96-45,19	8,4-28,5
Fat mass [%]	Mean ± SD	25,23 ± 7,48***	19,73 ± 4,74***
	Median	24,76	20,15
	Min-Max	11,85-44,22	11,2-28,1
MET-min./week	Mean ± SD	1472,38 ± 1690,63**	1591,11 ± 792,37**
	Median	834	1280
	Min-Max	0-8586	960-3840
PAL	Mean ± SD	1,79 ± 0,8*	1,44 ± 0,65*
	Median	1	2
	Min-Max	2022-01-03	2022-01-03
Significant difference between esports player group and control group: *p<0,05, **p<0,01, ***p<0,001.
BM – Body Mass, MET – Metabolic equivalent, BMI – Body Max Index, PAL – Physical Activity Level.

## Sheet: S3
Supplementary Table 3. Energy and nutritional value of diets of esports players and students
Nutrient		Esport	Controls
Energy [kcal]	Mean±SD	2154,91 ± 637,01**	2555,07 ± 594,36**
	Median	2063	2418
	Min-Max	1055,1-3929,6	1846-4150
Protein [%]	Mean±SD	18,76 ± 4,66	19,44 ± 3,48
	Median	18,4	19
	Min-Max	10-31,5	13-28
Fats [%]	Mean±SD	34,81 ± 8,87	32,94 ± 7,32
	Median	33,1	33,5
	Min-Max	20,1-75	22-51
Carbohydrates [%]	Mean±SD	45,42 ± 9,69	46,69 ± 7,13
	Median	45,8	47,5
	Min-Max	7-61,4	28-60
Alcohol [%]	Mean±SD	1 ± 4,28	0,7 ± 1,85
	Median	0	0
	Min-Max	0-23,1	0-8,39
Protein [g]	Mean±SD	97,95 ± 30,36***	124,3 ± 33,17***
	Median	98	119,03
	Min-Max	33-171	60-209
Protein [g/kg b.w.]	Mean±SD	1,34 ± 0,5*	1,62 ± 0,5*
	Median	1,36	1,59
	Min-Max	0,43-2,51	0,72-3,04
Plant protein [g]	Mean±SD	18,2 ± 8,53***	28,42 ±11,62**
	Median	17,98	26,23
	Min-Max	1,08-40,02	12,82-59,13
Animal protein [g]	Mean±SD	41,69 ± 26,07***	67,44 ± 24,86***
	Median	36,5	61,32
	Min-Max	0,26-106,7	25-137,43
Fat [g]	Mean±SD	83,95 ± 36,43	94,95 ± 31,67
	Median	77,3	89,5
	Min-Max	34,8-184	48-177
Fat [g/kg b.w.]	Mean±SD	1,15 ± 0,57	1,25 ± 0,48
	Median	1,09	1,15
	Min-Max	0,33-3,28	0,56-2,53
Total carbohydrates [g]	Mean±SD	246,97 ± 77,52***	309,67± 83,96***
	Median	232,4	302
	Min.-Max.	34-400	146-503
Total carbohydrates [g/kg b.w.]	Mean±SD	3,37 ± 1,25*	4,05 ±1,32*
	Median	3,28	3,82
	Min-Max	0,37-6,79	1,77-7,96
Digestible carbohydrates [g]	Mean±SD	231,34 ± 73,73**	287,37 ± 80,66**
	Median	219,6	279,9
	Min-Max	26,95-378	135-478
Saccharides [g]	Mean±SD	43,69 ± 28,53**	66,7 ± 36,55**
	Median	37,2	62,08
	Min-Max	1,14-145,5	10,42-163,79
Sucrose [g]	Mean±SD	17,7 ± 16,23***	32,21 ± 21,59***
	Median	14,8	27,09
	Min-Max	0,56-97,8	3,31-105,25
Fructoze [g]	Mean±SD	5,58 ± 5,09***	12,42 ± 9,09***
	Median	4,11	10,27
	Min-Max	0,1-21,52	1,47-33,41
Fiber [g]	Mean±SD	15,53 ± 6,74***	22,31 ± 8,48***
	Median	14	21,25
	Min-Max	3,8-39,4	10,89-44,68
SFAs [g]	Mean±SD	28,77 ±16,37	28,3 ± 11,2
	Median	24,47	25,59
	Min-Max	9,11-93,8	12,06-55,63
PUFAs [g]	Mean±SD	7,13 ± 4,13***	11,13 ± 5,04***
	Median	6,4	9,84
	Min-Max	3,37-55,21	14,09-54,28
TFAs [g]	Mean±SD	0,07 ± 0,12***	0,27 ± 0,26***
	Median	0	0,21
	Min-Max	0-0,67	0-1,12
Cholesterol [mg]	Mean±SD	298,11 ± 223,14***	488,32 ± 241,56***
	Median	259	467,55
	Min-Max	28-955	101,6-1242,14
Alcohol [g]	Mean±SD	3,68 ±16,02	2,41 ± 6,06
	Median	0	0
	Min-Max	0-86,7	0-22,7
Alcohol [g/kg mc]	Mean±SD	0,05 ± 0,22	0,03 ± 0,08
	Median	0	0
	Min-Max	0-1,26	0-0,27
Statistically significant differences in: p<0,05*, p≤0,05*, p<0,01**, p<0,001***
TFAs – Trans Fatty Acids, SFAs – Saturated Fatty Acids, PUFAs – Polyunsaturated Essential Fatty Acids

## Sheet: S4
Supplementary Table 4. Network parameters as computed by NetConfer for 3 enterotypes: Prevotella (P), Alistipes (A) and Bacteroides (B) driven.
	Network degree			Network Betweenes
Nodes	P	A	B	P	A	B
g__Citrobacter	3	-1	-1	74.709	-1	-1
g__Acidaminococcus	2	-1	2	17.905	-1	0
g__Parasutterella	6	3	3	165.887	7.233	20.926
g__Blautia	8	-1	-1	94.88	-1	-1
g__Adlercreutzia	2	-1	2	2.358	-1	50.083
g__Fusicatenibacter	9	4	5	139.075	0	151.539
g__Agathobaculum	3	1	1	17.435	0	0
g__Enorma	7	1	-1	160.586	0	-1
g__Megasphaera	5	-1	2	81.239	-1	19.911
g__Dialister	3	-1	1	4.612	-1	0
g__Akkermansia	6	4	1	78.796	28	0
g__Klebsiella	3	1	2	18.879	0	0
g__Parabacteroides	9	6	4	97.528	13.922	1.917
g__Prevotella	26	4	1	716.49	39.283	0
g__Ruminococcus	8	6	4	109.296	19.572	0
g__Bacteroides	12	13	25	142.632	156.583	574.982
g__Alistipes	13	10	15	188.251	98.029	191.658
g__Barnesiella	8	8	7	74.68	25.821	13.736
g__Bilophila	5	1	1	29.134	0	0
g__Eubacterium	10	3	2	252.525	28.821	91.077
g__Firmicutes_unclassified	10	2	3	77.983	0	0
g__Lachnospiraceae_unclassified	6	-1	2	50.888	-1	68.923
g__Methanobrevibacter	2	-1	-1	1.802	-1	-1
g__Odoribacter	10	4	7	105.467	1.337	17.257
g__Roseburia	9	7	5	77.602	13.512	41.15
g__Sanguibacteroides	3	-1	-1	22.266	-1	-1
g__Sutterella	4	-1	-1	17.118	-1	-1
g__Allisonella	1	-1	-1	0	-1	-1
g__Gordonibacter	5	-1	2	39.5	-1	18.417
g__Anaerostipes	4	-1	-1	18.031	-1	-1
g__Slackia	4	1	1	17.755	0	0
g__Clostridium	8	-1	2	102.306	-1	10.333
g__Anaerotruncus	2	-1	-1	1.625	-1	-1
g__Asaccharobacter	2	-1	3	11.938	-1	1.583
g__Victivallis	3	-1	-1	37.082	-1	-1
g__Collinsella	11	1	2	126.178	0	0
g__Faecalibacterium	13	5	10	203.434	1.154	164.069
g__Oscillibacter	5	2	4	136.325	2.583	5.033
g__Phascolarctobacterium	7	3	1	25.332	10.567	0
g__Bifidobacterium	9	12	1	110.558	113.569	0
g__Coprobacter	4	2	-1	6.654	0	-1
g__Turicimonas	3	-1	-1	22.17	-1	-1
g__Dorea	6	-1	-1	20.174	-1	-1
g__Blastocystis	6	-1	-1	37.02	-1	-1
g__Haemophilus	3	-1	-1	2.843	-1	-1
g__Intestinimonas	3	1	-1	3.583	0	-1
g__Megamonas	3	-1	-1	0.417	-1	-1
g__Rothia	2	-1	-1	1.934	-1	-1
g__Butyricimonas	5	2	-1	6.473	0	-1
g__Butyrivibrio	2	-1	-1	66	-1	-1
g__Lactobacillus	1	-1	-1	0	-1	-1
g__Catenibacterium	3	-1	-1	10.147	-1	-1
g__Escherichia	1	1	5	0	0	22.119
g__Cloacibacillus	2	-1	-1	0	-1	-1
g__Ruthenibacterium	6	4	2	114.464	8.004	32.923
g__Holdemanella	1	-1	-1	0	-1	-1
g__Clostridiales_unclassified	4	-1	-1	82.709	-1	-1
g__Hafnia	2	-1	-1	8.056	-1	-1
g__Lachnospira	1	-1	1	0	-1	0
g__Desulfovibrionaceae_unclassified	2	1	1	66	0	0
g__Coprococcus	1	4	3	0	12.143	135.411
g__Desulfovibrio	5	-1	-1	77.887	-1	-1
g__Mitsuokella	1	-1	-1	0	-1	-1
g__Flavonifractor	3	1	7	4.041	0	213.119
g__Gemmiger	3	1	-1	11.292	0	-1
g__Veillonella	4	-1	-1	32.049	-1	-1
g__Lawsonibacter	2	-1	-1	3	-1	-1
g__Streptococcus	1	-1	-1	0	-1	-1
g__Proteobacteria_unclassified	-1	4	4	-1	36.867	45.283
g__Pseudoflavonifractor	-1	1	1	-1	0	0
g__Ruminococcaceae_unclassified	-1	1	1	-1	0	0
g__Eisenbergiella	-1	1	-1	-1	0	-1
g__Lachnoclostridium	-1	-1	3	-1	-1	2.717
g__Eggerthella	-1	-1	1	-1	-1	0
g__Erysipelatoclostridium	-1	-1	1	-1	-1	0
g__Holdemania	-1	-1	1	-1	-1	0
g__Brachyspira	-1	-1	2	-1	-1	55.077
g__Enterobacter	-1	-1	2	-1	-1	8.833
g__Paraprevotella	-1	-1	2	-1	-1	104.923

## Sheet: S5
Supplementary Table 5. Differences between e-sportsman and healthy controls and professional sportsman, as computed by LINDA model. baseMean: 2 to the power of the intercept coefficients (normalized by one million), log2FoldChange: bias-corrected coefficients, padj - p-value adjusted for multiple comparisons with FDR correction
	baseMean.x	esport vs control		prosport vs control		prosport vs esport
species	baseMean.x	log2FoldChange.x	padj.x	log2FoldChange.y	padj.y	log2FoldChange	padj
Acidaminococcus_intestini	155.602	-0.231519	0.943915	-0.857634	0.421211	0.982749	0.246973
Adlercreutzia_equolifaciens	23.3077	0.268786	0.957718	0.675645	0.687062	-0.0502248	0.972146
Agathobaculum_butyriciproducens	875.226	-0.117469	0.981772	2.40261	0.00595513	-2.16345	0.00282722
Akkermansia_muciniphila	522.117	0.653177	0.778894	3.85452	0.00286041	-2.84471	0.00767694
Alistipes_finegoldii	12541.2	0.371627	0.922693	0.788156	0.588808	-0.059895	0.972146
Alistipes_indistinctus	305.379	1.1733	0.530386	1.14106	0.500007	0.388876	0.820088
Alistipes_inops	483.683	-0.795328	0.823863	-1.31154	0.556415	0.872842	0.598439
Alistipes_onderdonkii	39.1535	0.0289823	0.986286	-0.749562	0.245426	1.13518	0.012623
Alistipes_putredinis	182913	-0.0387094	0.986286	-0.688874	0.639477	1.0068	0.322167
Alistipes_shahii	11059.2	-0.684865	0.762387	0.228494	0.903368	-0.556726	0.655647
Alistipes_timonensis	49.3561	0.413349	0.772961	-0.520955	0.61785	1.29094	0.043061
Allisonella_histaminiformans	13.42	-0.274044	0.869767	0.477711	0.583304	-0.395121	0.521864
Anaeromassilibacillus_sp_An250	20.2832	0.157729	0.982016	4.07845	0.000923286	-3.56409	0.000594627
Anaerostipes_hadrus	157.593	-0.883887	0.652439	0.808938	0.631796	-1.33619	0.246973
Anaerotignum_lactatifermentans	8.94621	0.900955	0.469928	-0.467786	0.728227	1.72537	0.0371143
Anaerotruncus_colihominis	4.62501	-0.103801	0.986286	0.408693	0.797227	-0.155861	0.890463
Asaccharobacter_celatus	44.0854	0.648069	0.762387	1.38321	0.32453	-0.378512	0.793189
Bacteroides_caccae	13491.4	-2.53449	0.100138	-1.98733	0.32453	-0.190519	0.910952
Bacteroides_cellulosilyticus	274.316	0.572659	0.880015	-0.571944	0.777645	1.50124	0.266199
Bacteroides_clarus	151.697	-0.353043	0.943915	-1.25946	0.421211	1.26305	0.304994
Bacteroides_coprocola	78.9542	-1.38507	0.272171	-1.36207	0.330953	0.333635	0.82343
Bacteroides_dorei	2193.33	0.30182	0.977533	-1.97585	0.306393	2.6343	0.0472224
Bacteroides_eggerthii	219.098	-1.0227	0.655152	-0.242554	0.903368	-0.423512	0.828212
Bacteroides_faecis	1815.92	-1.94369	0.0372494	-1.5397	0.226656	-0.0473627	0.972146
Bacteroides_faecis_CAG_32	72.9059	-1.48209	0.232972	-1.43894	0.32453	0.313485	0.833847
Bacteroides_finegoldii	64.0177	-1.69169	0.219128	-0.162928	0.92587	-1.17212	0.341883
Bacteroides_fragilis	129.492	-0.285763	0.981772	-3.82637	0.0754223	3.89724	0.0217065
Bacteroides_intestinalis	36.981	-0.476294	0.778894	-0.149385	0.903368	0.0297245	0.972146
Bacteroides_massiliensis	886.171	-0.551532	0.823863	-0.414686	0.800854	0.219788	0.878241
Bacteroides_ovatus	3604.53	0.264734	0.957718	-0.700728	0.671255	1.32209	0.236282
Bacteroides_plebeius	67.9123	0.370824	0.943915	1.96662	0.25075	-1.23917	0.341883
Bacteroides_salyersiae	19.3812	0.599703	0.762387	-0.924609	0.500007	1.88095	0.0397983
Bacteroides_sp_CAG_144	461.972	-1.0383	0.626748	-1.55918	0.330953	0.877512	0.488696
Bacteroides_sp_CAG_443	1480.05	0.0296614	0.986286	-0.0639028	0.957608	0.450198	0.598439
Bacteroides_stercoris	6840.64	-2.45748	0.277049	-2.47094	0.330953	0.370087	0.882047
Bacteroides_thetaiotaomicron	3677.4	-0.431728	0.893056	-2.65383	0.0270206	2.57873	0.00860209
Bacteroides_uniformis	329149	-0.184079	0.943915	-1.9959	0.00185632	2.16846	4.70797e-05
Bacteroides_vulgatus	132724	-0.179758	0.96257	-2.21118	0.011944	2.38805	0.00114442
Bacteroides_xylanisolvens	4093.54	-1.35915	0.272171	-2.98755	0.011944	1.98503	0.0422073
Barnesiella_intestinihominis	21978.5	-0.749481	0.646505	-1.46579	0.232091	1.07294	0.260439
Bifidobacterium_adolescentis	5213.24	0.20522	0.981772	0.894248	0.61785	-0.332394	0.833847
Bifidobacterium_bifidum	409.012	0.822937	0.570206	0.28648	0.83295	0.89309	0.333604
Bifidobacterium_longum	3629.34	-0.320962	0.943915	-0.760593	0.641222	0.796264	0.484464
Bifidobacterium_pseudocatenulatum	85.6185	-0.860302	0.655152	-1.59204	0.298441	1.08837	0.341883
Bilophila_wadsworthia	2372.66	-0.211311	0.981772	-4.90369	0.000528185	5.04901	5.08803e-06
Blautia_obeum	186.545	-0.880143	0.626748	0.0796134	0.957608	-0.603123	0.598439
Blautia_wexlerae	125.509	-0.522215	0.778894	0.0237973	0.982474	-0.189379	0.878241
Butyricimonas_synergistica	715.366	-1.59689	0.0697337	-2.96729	0.00286041	1.72703	0.0371143
Butyricimonas_virosa	513.33	-1.32884	0.281148	-1.90316	0.175401	0.930958	0.376852
Catenibacterium_mitsuokai	23.2796	0.118761	0.944843	0.223818	0.728227	0.251576	0.598439
Clostridium_asparagiforme	7.54005	0.120387	0.981772	-0.378949	0.76787	0.855969	0.305339
Clostridium_bolteae	10.0466	-0.447344	0.869767	-1.32832	0.298441	1.23761	0.194061
Clostridium_citroniae	12.3772	-0.699172	0.655152	-2.06585	0.0441101	1.72331	0.0397983
Clostridium_lavalense	2.19949	-0.419099	0.823863	-0.83156	0.421211	0.769094	0.341883
Clostridium_leptum	13.5734	0.181947	0.979455	2.50449	0.012313	-1.96591	0.0186666
Clostridium_saccharolyticum	5.08461	0.560504	0.68698	0.698295	0.556415	0.218843	0.833847
Clostridium_sp_CAG_167	40.3343	0.418596	0.640333	1.43072	0.011944	-0.655489	0.194061
Clostridium_sp_CAG_58	119.161	0.322383	0.943915	0.707257	0.687062	-0.0282409	0.9735
Clostridium_symbiosum	14.1874	0.0382682	0.986286	-0.807453	0.421211	1.20235	0.087753
Collinsella_aerofaciens	9011.97	0.144365	0.981772	1.09743	0.298441	-0.596432	0.456231
Collinsella_intestinalis	11.8498	0.0505301	0.986286	0.78546	0.372612	-0.378296	0.598439
Collinsella_massiliensis	28.461	-0.0192301	0.989623	2.00097	0.0251195	-1.66357	0.0234002
Collinsella_stercoris	118.231	0.26672	0.893056	1.4569	0.0451312	-0.833548	0.194061
Coprobacter_fastidiosus	149.617	-0.0483562	0.986286	-3.70665	0.011944	4.01492	0.00114442
Coprobacter_secundus	12.231	-0.123442	0.985574	-1.27188	0.32453	1.50508	0.0926619
Coprococcus_catus	131.158	-0.240218	0.943915	2.12229	0.0240315	-2.00588	0.00860209
Coprococcus_comes	1297.22	-0.915351	0.277049	0.266081	0.805817	-0.824799	0.266199
Coprococcus_eutactus	217.558	0.013323	0.989623	-0.0236281	0.982474	0.393585	0.691348
Desulfovibrio_piger	41.2678	0.0462843	0.986286	0.811453	0.671255	-0.408535	0.820088
Desulfovibrionaceae_bacterium	33.9046	0.0803096	0.986286	0.0487153	0.957608	0.388228	0.624154
Dialister_invisus	109.682	1.27778	0.219128	-0.13065	0.923143	1.76507	0.0396237
Dielma_fastidiosa	9.55783	0.088703	0.981772	-0.12345	0.903368	0.568786	0.333604
Dorea_formicigenerans	160.492	-1.91779	0.0697337	0.745463	0.639477	-2.30661	0.019734
Dorea_longicatena	1249.86	-1.13554	0.173209	0.80491	0.421211	-1.58381	0.0234002
Eggerthella_lenta	13.4619	0.150098	0.986286	0.234589	0.903368	0.272143	0.878241
Eisenbergiella_massiliensis	14.5695	-0.0220107	0.986286	-0.140609	0.846984	0.475232	0.333604
Enorma_massiliensis	10.0488	-0.00753231	0.989623	0.607593	0.421211	-0.258492	0.6873
Enterorhabdus_caecimuris	4.00246	-0.181977	0.928306	1.01844	0.0821518	-0.843787	0.0657581
Escherichia_coli	705.11	0.35093	0.943915	0.297528	0.877938	0.410035	0.796251
Eubacterium_eligens	947.431	-1.87904	0.122483	-1.35683	0.372612	-0.165578	0.898744
Eubacterium_hallii	106.072	-0.949413	0.590767	0.564208	0.728227	-1.15699	0.299887
Eubacterium_ramulus	77.7642	-0.652728	0.655152	0.945758	0.409656	-1.24185	0.126698
Eubacterium_rectale	2143.46	0.325093	0.957718	-1.41466	0.421211	2.09639	0.0994511
Eubacterium_siraeum	50.389	0.223381	0.981772	1.95452	0.32453	-1.37451	0.344206
Eubacterium_sp_CAG_180	188.986	0.391521	0.943915	1.90173	0.232091	-1.15358	0.341883
Eubacterium_sp_CAG_251	340.591	-0.894257	0.0773951	-0.670591	0.32453	0.132968	0.833847
Eubacterium_sp_CAG_38	135.552	-1.08333	0.530386	-0.843793	0.628519	0.1171	0.932342
Eubacterium_ventriosum	37.4192	-0.0744547	0.986286	-0.662755	0.588808	0.944934	0.266199
Faecalibacterium_prausnitzii	65999.4	-0.0100928	0.989623	0.781929	0.232091	-0.435388	0.376852
Firmicutes_bacterium_CAG_110	80.737	-0.000342276	0.999694	3.7679	0.0161226	-3.41161	0.00852573
Firmicutes_bacterium_CAG_145	31.2639	-0.377396	0.690026	-0.293538	0.728227	0.272776	0.664863
Firmicutes_bacterium_CAG_170	49.334	0.408552	0.788842	1.39708	0.12313	-0.631898	0.376852
Firmicutes_bacterium_CAG_83	2286.26	0.317726	0.943915	0.628094	0.712474	0.0462652	0.972146
Firmicutes_bacterium_CAG_94	13.7786	-0.0749962	0.985574	-0.87105	0.232091	1.15269	0.0253297
Firmicutes_bacterium_CAG_95	9.54483	-0.944303	0.395241	1.3359	0.232091	-1.92357	0.0163675
Flavonifractor_plautii	2805.24	0.634323	0.68698	-0.105237	0.938073	1.09619	0.248334
Fusicatenibacter_saccharivorans	7363.36	-0.0493221	0.986286	1.60434	0.193056	-1.29703	0.158791
Gemmiger_formicilis	1998.75	-0.253101	0.940791	1.97569	0.015956	-1.87215	0.00622626
Gordonibacter_pamelaeae	17.8282	0.392311	0.940791	2.8536	0.0240315	-2.10465	0.041998
Haemophilus_parainfluenzae	87.1346	-1.50435	0.217852	-0.197593	0.903368	-0.950128	0.372455
Haemophilus_sp_HMSC71H05	33.4797	-0.373344	0.652439	0.263057	0.712474	-0.279767	0.595753
Harryflintia_acetispora	5.80375	0.559008	0.690026	2.40862	0.011944	-1.49298	0.0519707
Holdemanella_biformis	24.6813	-0.618039	0.530386	0.967871	0.256003	-1.22928	0.0415593
Holdemania_filiformis	66.3613	-0.837941	0.418278	0.155942	0.903368	-0.63725	0.416891
Intestinimonas_butyriciproducens	393.715	-0.476091	0.877811	1.82559	0.195727	-1.94505	0.0501585
Klebsiella_pneumoniae	68.3145	0.391934	0.655152	0.665165	0.332212	0.0834027	0.890463
Lachnospira_pectinoschiza	198.784	-2.00857	0.0383274	-3.03453	0.00937007	1.3826	0.168471
Lawsonibacter_asaccharolyticus	758.374	-1.02743	0.295102	1.46378	0.193056	-2.13457	0.00737226
Odoribacter_splanchnicus	17881.5	-0.34497	0.877811	-1.94981	0.0257904	1.96147	0.00737226
Oscillibacter_sp_57_20	7481.91	-0.968602	0.655152	0.499866	0.800854	-1.11183	0.376852
Oscillibacter_sp_CAG_241	115.251	-0.647787	0.893056	1.28444	0.588808	-1.5756	0.333604
Oscillibacter_sp_PC13	29.3303	-0.225799	0.778894	0.0669674	0.903368	0.0638674	0.890463
Parabacteroides_distasonis	46409.7	-1.73335	0.0372473	-3.29297	0.000528185	1.91626	0.0121434
Parabacteroides_goldsteinii	49.5996	-0.17508	0.943915	-0.375101	0.687062	0.556655	0.372455
Parabacteroides_johnsonii	41.8102	0.844092	0.646505	1.23342	0.36766	-0.0326928	0.972146
Parabacteroides_merdae	44997.4	-3.0204	0.0180807	-2.90293	0.0324936	0.23917	0.879209
Paraprevotella_clara	16.6568	-0.84684	0.530386	-0.341983	0.800854	-0.148224	0.890463
Paraprevotella_xylaniphila	7396.36	-1.76306	0.0180807	-0.484221	0.682516	-0.922207	0.246973
Parasutterella_excrementihominis	2968.96	-0.795978	0.655152	-4.33087	0.000528185	3.89152	0.000137581
Phascolarctobacterium_faecium	155.166	0.360066	0.974566	1.54357	0.500007	-0.82687	0.6568
Phascolarctobacterium_succinatutens	12320.8	-0.329452	0.582779	-0.587645	0.231893	0.614827	0.0713423
Prevotella_copri	1226.1	-1.16195	0.655152	1.93693	0.35909	-2.74225	0.0646771
Prevotella_sp_CAG_1185	81.235	-0.216113	0.943915	-0.113615	0.903368	0.254135	0.773079
Proteobacteria_bacterium_CAG_139	509.719	0.205141	0.985574	-3.86036	0.0375031	4.42214	0.00426183
Pseudoflavonifractor_capillosus	8.07271	-0.0406568	0.986286	0.179619	0.805817	0.136358	0.833847
Pseudoflavonifractor_sp_An184	19.0387	0.0417459	0.986286	-0.316494	0.767933	0.714874	0.312458
Roseburia_faecis	1765.74	-1.7977	0.295102	-0.528028	0.807097	-0.913034	0.583246
Roseburia_hominis	1096.49	0.23602	0.957718	3.21922	0.00387988	-2.62657	0.00461626
Roseburia_intestinalis	727.23	-2.13973	0.146673	-0.595208	0.777645	-1.18788	0.376852
Roseburia_inulinivorans	2445.98	-1.38577	0.277049	-0.739691	0.659939	-0.289446	0.833847
Roseburia_sp_CAG_182	24.2812	0.110426	0.98034	0.897168	0.231893	-0.430108	0.44966
Roseburia_sp_CAG_309	16.3073	-0.346315	0.68698	-0.534664	0.421211	0.544982	0.299887
Roseburia_sp_CAG_471	5.18324	-0.466183	0.418278	1.153	0.019893	-1.26255	0.00237118
Ruminococcaceae_bacterium_D16	5.35704	-0.207366	0.911393	-0.45652	0.556415	0.605788	0.266199
Ruminococcaceae_bacterium_D5	17.017	0.135281	0.981772	-0.915804	0.409656	1.40772	0.0646771
Ruminococcus_bicirculans	508.122	-0.985736	0.655152	-0.413209	0.83295	-0.215893	0.890463
Ruminococcus_bromii	1646.83	-0.25151	0.957718	0.357165	0.805817	-0.252041	0.833847
Ruminococcus_callidus	18.0162	-0.609481	0.313406	0.232586	0.774984	-0.485434	0.344206
Ruminococcus_gnavus	37.4647	-0.126638	0.986286	-2.99318	0.0280858	3.22318	0.00461626
Ruminococcus_lactaris	160.545	-0.552098	0.823863	0.756987	0.639477	-0.952451	0.374284
Ruminococcus_sp_CAG_330	148.665	0.199773	0.869767	0.12536	0.846888	0.431046	0.322167
Ruminococcus_torques	534.108	-0.836545	0.655152	0.634975	0.712474	-1.11489	0.333604
Ruthenibacterium_lactatiformans	2542.37	0.314089	0.877811	2.63937	0.000923286	-1.96865	0.00331238
Slackia_isoflavoniconvertens	42.5995	-0.496773	0.877811	1.82891	0.209914	-1.96905	0.0519707
Streptococcus_parasanguinis	19.3396	-1.63977	0.0372494	1.77856	0.058229	-3.0617	4.70797e-05
Streptococcus_salivarius	17.0201	-1.8016	0.0180807	0.821305	0.421211	-2.26627	0.00237118
Streptococcus_thermophilus	50.8392	-0.662186	0.219128	-0.0319063	0.957608	-0.273647	0.598439
Sutterella_parvirubra	210.29	-1.74585	0.173209	-3.31566	0.011944	1.92644	0.0747658
Turicimonas_muris	134.598	-0.0423198	0.986286	-2.35716	0.0552074	2.67147	0.00737226
Veillonella_atypica	35.2785	-1.37327	0.0180807	-0.000781842	0.998751	-1.01586	0.0564843
Veillonella_dispar	72.231	-1.00133	0.0697337	0.68433	0.334211	-1.32903	0.00860209
Veillonella_infantium	25.6013	-0.687137	0.174704	0.589756	0.330953	-0.920259	0.034229
Veillonella_parvula	50.6465	-1.89782	0.0372494	0.480522	0.728227	-2.02171	0.019734
Victivallis_vadensis	58.2877	0.394456	0.893056	-1.36407	0.298441	2.11516	0.0186847

## Sheet: S6
Supplementary Table 6. Kruskal-Wallis test p-values for SCFA comparison between controls and sportsman, given with medians and IQRs (in parentheses) for each group.
	P	control	e-sportsman	professional sportsman
Formic acid	0.08218	8876.73 (1683.33)	9107.15 (1649.26)	8571.89 (1659.43)
Acetic acid	0.5313	590927.9 (296912.3)	558929.7 (445289.7)	519958.8 (313052.6)
Propanoic acid	0.1711	213398.7 (159333.5)	233299.1 (172441.1)	195521.6 (112016.5)
Isobutyric acid	0.0694	29183.56 (25791.69)	35594.71 (33001.77)	30814.36 (19369.33)
Butanoic acid	0.2605	180550.9 (141121.3)	201226.7 (192624.7)	160373.9 (118717.8)
Pentanoic acid	0.2923	25062.11 (15151.05)	34462.15 (27073.96)	30878.78 (16131.88)
Isocaproic acid	0.2512	3683.17 (594.93)	3710.05 (735.93)	3512.02 (425.29)
Hexanoic acid	0.7461	6299.5 (13258.97)	6133.76 (12725.34)	15062.73 (15865.81)

## Sheet: S7
Supplementary Table 7. Functional differences between professional sportsman , esportsman and healthy controls, as computed by LINDA model. baseMean: 2 to the power of the intercept coefficients (normalized by one million), log2FoldChange: bias-corrected coefficients, padj - p-value adjusted for multiple comparisons with FDR correction
		prosport vs control		prosport vs esport
pathway (MetaCyc)	baseMean	log2FoldChange	padj	log2FoldChange	sum
NAGLIPASYN-PWY: lipid IVA biosynthesis	1806.63	1.31075	6.25979e-05	1.36496	2
ARGININE-SYN4-PWY: L-ornithine de novo biosynthesis	2286.58	1.61486	3.36065e-06	1.36959	2
PYRIDOXSYN-PWY: pyridoxal 5'-phosphate biosynthesis I	2003.7	1.36883	7.97752e-05	1.21696	2
PWY-7046: 4-coumarate degradation (anaerobic)	56.5734	-1.81332	0.00885241	-2.42259	2
PWY0-845: superpathway of pyridoxal 5'-phosphate biosynthesis and salvage	2144.4	1.24208	8.66077e-05	1.09312	2
PWY-7003: glycerol degradation to butanol	49.2465	-1.10172	0.0130334	-1.51892	2
PWY-5030: L-histidine degradation III	3896.34	0.866843	0.00428189	1.00415	2
SALVADEHYPOX-PWY: adenosine nucleotides degradation II	1347.59	-0.837432	0.010306	-1.02553	2
PWY-4984: urea cycle	2033.95	1.08107	0.000358441	0.947425	2
PWY-6549: L-glutamine biosynthesis III	754.089	-1.12591	0.00128121	-1.07139	2
PWY-5659: GDP-mannose biosynthesis	1773.88	0.854897	0.00082514	0.781522	2
CITRULBIO-PWY: L-citrulline biosynthesis	2737.31	1.01874	0.000358441	0.861614	2
PWY-7663: gondoate biosynthesis (anaerobic)	5699.76	0.756211	0.00136536	0.712291	2
PWY66-389: phytol degradation	43.3598	-2.44306	0.0171412	-3.06664	2
P441-PWY: superpathway of N-acetylneuraminate degradation	962.015	-0.933336	0.0224687	-1.21747	2
PWY-5973: cis-vaccenate biosynthesis	6235.94	0.762397	0.00136536	0.713673	2
THISYNARA-PWY: superpathway of thiamin diphosphate biosynthesis III (eukaryotes)	3625.29	0.886179	0.00168747	0.847068	2
PWY-6859: all-trans-farnesol biosynthesis	375.514	1.4414	0.000374594	1.13847	2
PWY66-422: D-galactose degradation V (Leloir pathway)	4603.52	-0.599456	0.03393	-0.779199	2
PWY-5690: TCA cycle II (plants and fungi)	934.057	-1.15111	0.000358441	-0.870914	2
PWY-7228: superpathway of guanosine nucleotides de novo biosynthesis I	3958.08	1.02007	0.000358441	0.768754	2
PWY-7323: superpathway of GDP-mannose-derived O-antigen building blocks biosynthesis	1292.44	0.986024	0.000358441	0.747383	2
PWY-4041: &gamma;-glutamyl cycle	1176.11	-0.900179	0.00136536	-0.746905	2
ARGSYNBSUB-PWY: L-arginine biosynthesis II (acetyl cycle)	10194.2	-0.737085	0.00622883	-0.709726	2
P461-PWY: hexitol fermentation to lactate, formate, ethanol and acetate	583.213	-1.27063	0.0171412	-1.41358	2
P161-PWY: acetylene degradation	143.588	-1.67716	0.0224687	-1.94942	2
PWY4LZ-257: superpathway of fermentation (Chlamydomonas reinhardtii)	172.334	-1.64488	0.0224687	-1.89025	2
HISDEG-PWY: L-histidine degradation I	5480.54	0.651757	0.031864	0.795334	2
FERMENTATION-PWY: mixed acid fermentation	930.506	-1.379	0.00309377	-1.22517	2
PWY-7282: 4-amino-2-methyl-5-phosphomethylpyrimidine biosynthesis (yeast)	3216.72	0.7392	0.00565888	0.689817	2
PWY-7383: anaerobic energy metabolism (invertebrates, cytosol)	3128.02	-1.37787	0.0096999	-1.3385	2
PWY-5100: pyruvate fermentation to acetate and lactate II	3030.23	-0.552167	0.031864	-0.64599	2
PWY-7539: 6-hydroxymethyl-dihydropterin diphosphate biosynthesis III (Chlamydia)	4234.33	0.88721	0.0068571	0.813929	2
PWY-6147: 6-hydroxymethyl-dihydropterin diphosphate biosynthesis I	4328.23	0.877179	0.00746155	0.801185	2
PWY-6891: thiazole biosynthesis II (Bacillus)	635.201	-1.26018	0.00991178	-1.18928	2
BIOTIN-BIOSYNTHESIS-PWY: biotin biosynthesis I	2130.34	0.566661	0.0416802	0.663665	2
PWY-6125: superpathway of guanosine nucleotides de novo biosynthesis II	4118.33	0.866085	0.00136536	0.652475	2
ASPASN-PWY: superpathway of L-aspartate and L-asparagine biosynthesis	5045.4	0.768253	0.00546953	0.649779	2
GLUTORN-PWY: L-ornithine biosynthesis	8473.97	-0.580228	0.0232085	-0.602296	2
PWY-5941: glycogen degradation II (eukaryotic)	416.636	1.61712	0.00302625	1.27991	2
POLYISOPRENSYN-PWY: polyisoprenoid biosynthesis (E. coli)	666.333	1.16681	0.00136536	0.856663	2
ARGSYN-PWY: L-arginine biosynthesis I (via L-ornithine)	10153.5	-0.611789	0.0200735	-0.600832	2
PWY-7184: pyrimidine deoxyribonucleotides de novo biosynthesis I	3074.98	0.845723	0.00136536	0.604584	2
PWY-2941: L-lysine biosynthesis II	1202.21	0.881091	0.0123691	0.795037	2
PWY-1861: formaldehyde assimilation II (RuMP Cycle)	133.295	-1.89083	0.0166242	-1.78054	2
PWY-7400: L-arginine biosynthesis IV (archaebacteria)	10169.1	-0.603505	0.0223178	-0.59575	2
TCA: TCA cycle I (prokaryotic)	1518.49	-0.999212	0.00245228	-0.724711	2
PWY-6588: pyruvate fermentation to acetone	206.593	-1.22508	0.031864	-1.21889	2
PWY-5177: glutaryl-CoA degradation	1305.88	-0.782691	0.0156242	-0.685255	2
PWY-841: superpathway of purine nucleotides de novo biosynthesis I	5413.22	0.723791	0.00339895	0.529702	2
PWY-1269: CMP-3-deoxy-D-manno-octulosonate biosynthesis I	2394.16	0.802603	0.0128569	0.679583	2
PWY490-3: nitrate reduction VI (assimilatory)	6.67669	1.75262	0.00656381	1.36097	2
FAO-PWY: fatty acid &beta;-oxidation I	573.285	-1.20269	0.0166242	-1.04591	2
PYRIDNUCSYN-PWY: NAD biosynthesis I (from aspartate)	6546.85	0.568027	0.026305	0.529002	2
PWY-7197: pyrimidine deoxyribonucleotide phosphorylation	2073.9	0.834846	0.00222004	0.570499	2
PWY-5913: TCA cycle VI (obligate autotrophs)	722.384	-1.1747	0.031864	-1.09003	2
PWY0-1261: anhydromuropeptides recycling	3220.96	0.491365	0.0223178	0.426349	2
PWY-5136: fatty acid &beta;-oxidation II (peroxisome)	532.464	-1.1824	0.0246768	-1.03473	2
PWY-6895: superpathway of thiamin diphosphate biosynthesis II	2076.36	-0.865529	0.0453957	-0.83188	2
PWY-6703: preQ0 biosynthesis	5570.14	0.67347	0.0130334	0.525979	2
PWY-241: C4 photosynthetic carbon assimilation cycle, NADP-ME type	802.033	-1.09445	0.0437619	-1.0346	2
NAD-BIOSYNTHESIS-II: NAD salvage pathway II	196.338	1.59648	0.0096999	1.17506	2
SER-GLYSYN-PWY: superpathway of L-serine and glycine biosynthesis I	5532.25	0.496677	0.0453957	0.452983	2
PWY0-1586: peptidoglycan maturation (meso-diaminopimelate containing)	6758.75	0.660368	0.0166242	0.505638	2
DENOVOPURINE2-PWY: superpathway of purine nucleotides de novo biosynthesis II	5611.57	0.561454	0.0178602	0.423819	2
PWY-7208: superpathway of pyrimidine nucleobases salvage	2950.83	0.83063	0.00245228	0.489949	2
PWY-7456: mannan degradation	1418.01	0.590474	0.0309236	0.476119	2
PWY-7115: C4 photosynthetic carbon assimilation cycle, NAD-ME type	607.234	-0.970842	0.0440232	-0.834619	2
PWY-6478: GDP-D-glycero-&alpha;-D-manno-heptose biosynthesis	1.06477	1.87306	0.0440232	1.60783	2
PWY0-162: superpathway of pyrimidine ribonucleotides de novo biosynthesis	4424.21	0.591528	0.0283596	0.461049	2
PENTOSE-P-PWY: pentose phosphate pathway	2530.98	0.446683	0.031864	0.317446	2
MET-SAM-PWY: superpathway of S-adenosyl-L-methionine biosynthesis	1174.11	-0.423477	0.188757	-0.883039	1
PWY0-1298: superpathway of pyrimidine deoxyribonucleosides degradation	323.183	-0.807556	0.118885	-1.43075	1
PWY-7616: methanol oxidation to carbon dioxide	6.41564	-0.438621	0.110085	-0.691137	1
HOMOSER-METSYN-PWY: L-methionine biosynthesis I	578.106	-0.387211	0.290432	-0.86685	1
METSYN-PWY: L-homoserine and L-methionine biosynthesis	1090.95	-0.371084	0.292542	-0.83764	1
PWY0-1297: superpathway of purine deoxyribonucleosides degradation	352.987	-0.915543	0.122716	-1.47567	1
GLYCOGENSYNTH-PWY: glycogen biosynthesis I (from ADP-D-Glucose)	4117.14	-0.465833	0.0560773	-0.613014	1
P122-PWY: heterolactic fermentation	28.0627	-0.612734	0.426764	-1.67437	1
PWY-5347: superpathway of L-methionine biosynthesis (transsulfuration)	1217.12	-0.33151	0.351613	-0.79729	1
PWY-6527: stachyose degradation	3062.7	-0.49187	0.135913	-0.803558	1
CENTFERM-PWY: pyruvate fermentation to butanoate	728.27	-0.622403	0.103994	-0.908887	1
PWY-6590: superpathway of Clostridium acetobutylicum acidogenic fermentation	879.996	-0.602981	0.108866	-0.885152	1
P164-PWY: purine nucleobases degradation I (anaerobic)	729.733	-0.395329	0.483035	-1.14392	1
3-HYDROXYPHENYLACETATE-DEGRADATION-PWY: 4-hydroxyphenylacetate degradation	11.2443	-0.627196	0.0815536	-0.830125	1
THREOCAT-PWY: superpathway of L-threonine metabolism	21.301	-0.716965	0.0567048	-0.851644	1
REDCITCYC: TCA cycle VIII (helicobacter)	51.6126	-0.599716	0.299443	-1.19809	1
PWY-6519: 8-amino-7-oxononanoate biosynthesis I	1950.85	0.512622	0.0810116	0.647301	1
PWY0-781: aspartate superpathway	810.367	-0.883433	0.0758019	-1.07413	1
HEXITOLDEGSUPER-PWY: superpathway of hexitol degradation (bacteria)	1472.99	-0.56833	0.0758019	-0.689912	1
PWY-7209: superpathway of pyrimidine ribonucleosides degradation	76.1831	-1.09479	0.111125	-1.45679	1
PWY-821: superpathway of sulfur amino acid biosynthesis (Saccharomyces cerevisiae)	109.877	-0.477801	0.540644	-1.36931	1
PWY0-1296: purine ribonucleosides degradation	7513.56	-0.588819	0.0657035	-0.676646	1
P23-PWY: reductive TCA cycle I	51.4401	-0.237876	0.773801	-1.37561	1
PWY-5840: superpathway of menaquinol-7 biosynthesis	287.519	-0.0892443	0.918813	-1.1293	1
PWY66-399: gluconeogenesis III	2253.83	-0.717913	0.0788633	-0.856275	1
PWY-5188: tetrapyrrole biosynthesis I (from glutamate)	2050.99	-0.358452	0.135913	-0.472413	1
PWY-5173: superpathway of acetyl-CoA biosynthesis	74.7878	-0.634473	0.483035	-1.54664	1
PWY-5345: superpathway of L-methionine biosynthesis (by sulfhydrylation)	596.722	-0.395882	0.680648	-1.47874	1
P4-PWY: superpathway of L-lysine, L-threonine and L-methionine biosynthesis I	793.341	-0.887749	0.0774699	-1.0002	1
PWY-5791: 1,4-dihydroxy-2-naphthoate biosynthesis II (plants)	151.621	-0.391226	0.658243	-1.30121	1
PWY-5837: 1,4-dihydroxy-2-naphthoate biosynthesis I	151.621	-0.391226	0.658243	-1.30121	1
PWY66-400: glycolysis VI (metazoan)	3135.2	-0.402431	0.169935	-0.557843	1
PWY-6471: peptidoglycan biosynthesis IV (Enterococcus faecium)	2028.66	-0.824742	0.0519946	-0.839727	1
FASYN-ELONG-PWY: fatty acid elongation -- saturated	2244.26	0.413191	0.188757	0.585341	1
PPGPPMET-PWY: ppGpp biosynthesis	277.465	-0.341464	0.64188	-1.06807	1
PWY-5897: superpathway of menaquinol-11 biosynthesis	425.136	-0.351148	0.678893	-1.24861	1
PWY-5898: superpathway of menaquinol-12 biosynthesis	425.136	-0.351148	0.678893	-1.24861	1
PWY-5899: superpathway of menaquinol-13 biosynthesis	425.136	-0.351148	0.678893	-1.24861	1
DAPLYSINESYN-PWY: L-lysine biosynthesis I	1456.65	-0.811771	0.0656897	-0.84479	1
PWY3O-355: stearate biosynthesis III (fungi)	36.8005	-0.65908	0.203253	-0.938976	1
SULFATE-CYS-PWY: superpathway of sulfate assimilation and cysteine biosynthesis	495.411	-0.390086	0.688447	-1.44867	1
GOLPDLCAT-PWY: superpathway of glycerol degradation to 1,3-propanediol	112.144	-0.961792	0.06226	-0.986158	1
SO4ASSIM-PWY: sulfate reduction I (assimilatory)	260.368	-0.434628	0.680648	-1.56008	1
PWY-5861: superpathway of demethylmenaquinol-8 biosynthesis	319.82	-0.324249	0.697058	-1.22341	1
PWY-5838: superpathway of menaquinol-8 biosynthesis I	466.272	-0.313886	0.703229	-1.20696	1
ARGDEG-PWY: superpathway of L-arginine, putrescine, and 4-aminobutanoate degradation	44.3766	-0.630573	0.118885	-0.750824	1
ORNARGDEG-PWY: superpathway of L-arginine and L-ornithine degradation	44.3766	-0.630573	0.118885	-0.750824	1
P125-PWY: superpathway of (R,R)-butanediol biosynthesis	3.45542	-0.48312	0.609506	-1.35784	1
PWY-6353: purine nucleotides degradation II (aerobic)	1294.15	-0.151396	0.661932	-0.485423	1
PWY-7316: dTDP-N-acetylviosamine biosynthesis	6.95666	1.39669	0.118885	1.65245	1
PWY-7664: oleate biosynthesis IV (anaerobic)	2088.3	0.393968	0.22481	0.572073	1
PWY-5863: superpathway of phylloquinol biosynthesis	154.229	-0.273888	0.750742	-1.18168	1
THISYN-PWY: superpathway of thiamin diphosphate biosynthesis I	5942.2	0.46223	0.0700021	0.469761	1
PWY-7237: myo-, chiro- and scillo-inositol degradation	3897.95	-0.853812	0.222168	-1.21285	1
PWY-6282: palmitoleate biosynthesis I (from (5Z)-dodec-5-enoate)	1883.11	0.385697	0.250279	0.571061	1
PWY-6892: thiazole biosynthesis I (E. coli)	3583.65	0.52961	0.0774699	0.541849	1
PWY-5989: stearate biosynthesis II (bacteria and plants)	1862.94	0.394699	0.238866	0.568652	1
PWY-5845: superpathway of menaquinol-9 biosynthesis	314.125	-0.105517	0.911802	-1.07058	1
PWY-5862: superpathway of demethylmenaquinol-9 biosynthesis	213.284	-0.106969	0.911802	-1.08029	1
PWYG-321: mycolate biosynthesis	2179.99	0.36526	0.259875	0.547214	1
PWY0-1415: superpathway of heme biosynthesis from uroporphyrinogen-III	90.1396	-0.336754	0.659977	-1.01865	1
PWY0-862: (5Z)-dodec-5-enoate biosynthesis	1913.76	0.371594	0.269882	0.5562	1
PWY-7117: C4 photosynthetic carbon assimilation cycle, PEPCK type	861.104	-0.979629	0.066933	-0.939909	1
PWY-6124: inosine-5'-phosphate biosynthesis II	8762.94	0.448357	0.0810116	0.452084	1
PWY-7269: NAD/NADP-NADH/NADPH mitochondrial interconversion (yeast)	8.03385	-0.989108	0.138223	-1.12435	1
METH-ACETATE-PWY: methanogenesis from acetate	249.95	-0.864208	0.231945	-1.15876	1
HSERMETANA-PWY: L-methionine biosynthesis III	5493.55	-0.319455	0.330402	-0.504264	1
POLYAMINSYN3-PWY: superpathway of polyamine biosynthesis II	165.221	-0.463959	0.649007	-1.25811	1
PWY-7388: octanoyl-[acyl-carrier protein] biosynthesis (mitochondria, yeast)	1798.97	0.374724	0.269882	0.525507	1
POLYAMSYN-PWY: superpathway of polyamine biosynthesis I	395.184	-0.0584802	0.942843	-0.794352	1
ARG+POLYAMINE-SYN: superpathway of arginine and polyamine biosynthesis	724.993	-0.0684256	0.922529	-0.758806	1
GLCMANNANAUT-PWY: superpathway of N-acetylglucosamine, N-acetylmannosamine and N-acetylneuraminate degradation	1600.16	-0.340931	0.207308	-0.41374	1
PWY-5104: L-isoleucine biosynthesis IV	1732.22	-0.182698	0.688447	-0.573149	1
PWY0-1277: 3-phenylpropanoate and 3-(3-hydroxyphenyl)propanoate degradation	37.309	-0.648994	0.135913	-0.687093	1
ECASYN-PWY: enterobacterial common antigen biosynthesis	22.3628	-0.304613	0.532473	-0.647926	1
PWY-5505: L-glutamate and L-glutamine biosynthesis	1302.88	-0.380179	0.321748	-0.55441	1
PWY-6123: inosine-5'-phosphate biosynthesis I	9544.24	0.39333	0.126392	0.396467	1
PWY0-881: superpathway of fatty acid biosynthesis I (E. coli)	58.5076	-0.389816	0.321221	-0.561725	1
PWY-6608: guanosine nucleotides degradation III	1712.59	-0.137333	0.678893	-0.388655	1
PWY-6317: galactose degradation I (Leloir pathway)	3767.07	-0.265142	0.452024	-0.469244	1
P221-PWY: octane oxidation	4.6256	-1.01387	0.118885	-0.986024	1
PANTO-PWY: phosphopantothenate biosynthesis I	8534.92	0.434742	0.0810116	0.38214	1
ORNDEG-PWY: superpathway of ornithine degradation	87.8519	-0.373751	0.357391	-0.55823	1
GLYCOL-GLYOXDEG-PWY: superpathway of glycol metabolism and degradation	11.983	-0.766238	0.293869	-1.02549	1
PWY-5695: urate biosynthesis/inosine 5'-phosphate degradation	10442	0.442314	0.0779297	0.375426	1
FASYN-INITIAL-PWY: superpathway of fatty acid biosynthesis initiation (E. coli)	1799.57	0.302379	0.420996	0.4872	1
P105-PWY: TCA cycle IV (2-oxoglutarate decarboxylase)	122.9	-0.828858	0.231945	-0.972891	1
COLANSYN-PWY: colanic acid building blocks biosynthesis	1651.16	0.502602	0.015965	0.280978	1
PWY-7312: dTDP-D-&beta;-fucofuranose biosynthesis	64.5277	2.38032	0.0200735	1.36307	1
HEME-BIOSYNTHESIS-II: heme biosynthesis I (aerobic)	161.206	1.50396	0.000598268	0.562429	1
HEMESYN2-PWY: heme biosynthesis II (anaerobic)	221.345	1.0403	0.011615	0.501647	1
PWY-6572: chondroitin sulfate degradation I (bacterial)	94.2026	1.58071	0.0437619	0.664359	1
PWY0-1479: tRNA processing	873.464	0.636057	0.0466636	0.171536	1
AEROBACTINSYN-PWY: aerobactin biosynthesis	9.86677	-0.474011	0.135913	-0.462711	0
THRESYN-PWY: superpathway of L-threonine biosynthesis	7251.19	0.437096	0.0656897	0.339772	0
HCAMHPDEG-PWY: 3-phenylpropanoate and 3-(3-hydroxyphenyl)propanoate degradation to 2-oxopent-4-enoate	16.7559	-0.734183	0.219915	-0.805362	0
PWY-6690: cinnamate and 3-hydroxycinnamate degradation to 2-oxopent-4-enoate	16.7559	-0.734183	0.219915	-0.805362	0
FOLSYN-PWY: superpathway of tetrahydrofolate biosynthesis and salvage	78.9044	0.251414	0.764228	-0.934933	0
PWY-6612: superpathway of tetrahydrofolate biosynthesis	52.9099	0.249718	0.764228	-0.938454	0
P163-PWY: L-lysine fermentation to acetate and butanoate	26.2395	-1.04881	0.097007	-0.895334	0
PWY66-409: superpathway of purine nucleotide salvage	423.067	-0.0287614	0.976703	-0.904122	0
GLUCONEO-PWY: gluconeogenesis I	3658.8	-0.212711	0.482965	-0.356929	0
PWY-5920: superpathway of heme biosynthesis from glycine	48.2124	-0.414774	0.557701	-0.790351	0
KETOGLUCONMET-PWY: ketogluconate metabolism	18.5928	-0.329443	0.750742	-1.05829	0
LACTOSECAT-PWY: lactose and galactose degradation I	262.739	-0.797589	0.299443	-0.958035	0
PANTOSYN-PWY: pantothenate and coenzyme A biosynthesis I	9123.56	0.381009	0.135913	0.33832	0
PWY-7196: superpathway of pyrimidine ribonucleosides salvage	375.237	-0.215717	0.777017	-0.798093	0
PWY0-1241: ADP-L-glycero-&beta;-D-manno-heptose biosynthesis	734.656	0.567649	0.0779297	0.421589	0
PWY-5367: petroselinate biosynthesis	31.9336	-0.525558	0.420996	-0.730134	0
PWY-6168: flavin biosynthesis III (fungi)	5974.35	0.422491	0.112317	0.336419	0
PWY-5189: tetrapyrrole biosynthesis II (from glycine)	69.6392	-0.802708	0.246669	-0.831117	0
PWY-561: superpathway of glyoxylate cycle and fatty acid degradation	84.1705	-0.674004	0.393469	-0.890675	0
PWY-6263: superpathway of menaquinol-8 biosynthesis II	235.365	-0.41683	0.680648	-0.986714	0
P124-PWY: Bifidobacterium shunt	294.042	-1.06695	0.135913	-0.89019	0
PWY0-166: superpathway of pyrimidine deoxyribonucleotides de novo biosynthesis (E. coli)	4629.58	0.448211	0.0774699	0.319435	0
ARGORNPROST-PWY: arginine, ornithine and proline interconversion	221.472	-0.654251	0.321381	-0.758698	0
PWY0-1338: polymyxin resistance	6.60658	-0.551415	0.351613	-0.670599	0
PWY-5083: NAD/NADH phosphorylation and dephosphorylation	491.389	0.369063	0.485622	0.567933	0
PWY-6470: peptidoglycan biosynthesis V (&beta;-lactam resistance)	1084.7	-0.412715	0.499282	-0.646866	0
PWY-7560: methylerythritol phosphate pathway II	404.037	-0.847051	0.220617	-0.805319	0
RHAMCAT-PWY: L-rhamnose degradation I	2212.18	0.575379	0.0544363	0.369304	0
PWY-6284: superpathway of unsaturated fatty acids biosynthesis (E. coli)	100.757	-0.459894	0.482965	-0.679821	0
PWY-6803: phosphatidylcholine acyl editing	64.7781	-0.0561076	0.972401	-0.876241	0
ENTBACSYN-PWY: enterobactin biosynthesis	141.309	-0.302356	0.540644	-0.493998	0
PYRIDNUCSAL-PWY: NAD salvage pathway I	486.324	-0.928958	0.234528	-0.886157	0
PWY-6270: isoprene biosynthesis I	408.533	-0.808884	0.255052	-0.789069	0
UDPNAGSYN-PWY: UDP-N-acetyl-D-glucosamine biosynthesis I	3615.67	-0.273969	0.384133	-0.331338	0
DTDPRHAMSYN-PWY: dTDP-L-rhamnose biosynthesis I	13370.3	0.364306	0.212747	0.317892	0
PWY-5384: sucrose degradation IV (sucrose phosphorylase)	416.383	-0.509081	0.302438	-0.52026	0
GLUDEG-I-PWY: GABA shunt	177.931	-0.167765	0.850752	-0.739002	0
PWY-7013: L-1,2-propanediol degradation	91.4057	-1.05526	0.160323	-0.823888	0
AST-PWY: L-arginine degradation II (AST pathway)	19.1351	-0.372525	0.616511	-0.63685	0
PWY-7332: superpathway of UDP-N-acetylglucosamine-derived O-antigen building blocks biosynthesis	180.716	1.71631	0.0541469	0.998847	0
P185-PWY: formaldehyde assimilation III (dihydroxyacetone cycle)	72.4255	0.627342	0.254221	0.574568	0
GLYCOLYSIS-TCA-GLYOX-BYPASS: superpathway of glycolysis, pyruvate dehydrogenase, TCA, and glyoxylate bypass	136.817	-0.753166	0.420996	-0.904145	0
PWY-5692: allantoin degradation to glyoxylate II	3.52845	-0.0290707	0.946617	-0.304015	0
URDEGR-PWY: superpathway of allantoin degradation in plants	3.52845	-0.0290707	0.946617	-0.304015	0
TCA-GLYOX-BYPASS: superpathway of glyoxylate bypass and TCA	74.0054	-0.773593	0.427651	-0.935847	0
PWY-5675: nitrate reduction V (assimilatory)	45.183	-0.53297	0.64188	-0.932058	0
NONMEVIPP-PWY: methylerythritol phosphate pathway I	882.341	-0.682719	0.311756	-0.675218	0
1CMET2-PWY: N10-formyl-tetrahydrofolate biosynthesis	10486.5	0.312004	0.232551	0.267308	0
PWY-6628: superpathway of L-phenylalanine biosynthesis	170.278	-0.273401	0.751467	-0.698872	0
PWY-5723: Rubisco shunt	87.9845	-0.679698	0.389776	-0.739875	0
PWY-6113: superpathway of mycolate biosynthesis	386.575	-0.294527	0.653651	-0.514024	0
NONOXIPENT-PWY: pentose phosphate pathway (non-oxidative branch)	3704.23	-0.10753	0.678893	-0.202396	0
PWY-7187: pyrimidine deoxyribonucleotides de novo biosynthesis II	4489.9	0.354994	0.178906	0.26367	0
RIBOSYN2-PWY: flavin biosynthesis I (bacteria and plants)	8018.25	0.467503	0.108866	0.29772	0
PWY-3001: superpathway of L-isoleucine biosynthesis I	8259.01	0.317271	0.201586	0.241574	0
PWY-7210: pyrimidine deoxyribonucleotides biosynthesis from CTP	129.953	0.773968	0.357628	0.785735	0
PWY-5855: ubiquinol-7 biosynthesis (prokaryotic)	9.94578	-0.0292108	0.973302	-0.460333	0
PWY-5856: ubiquinol-9 biosynthesis (prokaryotic)	9.94578	-0.0292108	0.973302	-0.460333	0
PWY-5857: ubiquinol-10 biosynthesis (prokaryotic)	9.94578	-0.0292108	0.973302	-0.460333	0
PWY-6708: ubiquinol-8 biosynthesis (prokaryotic)	9.94578	-0.0292108	0.973302	-0.460333	0
PWY-5705: allantoin degradation to glyoxylate III	5.59355	-0.00846443	0.989236	-0.51503	0
PWY-5676: acetyl-CoA fermentation to butanoate II	751.891	-0.481558	0.136149	-0.323252	0
PWY-6837: fatty acid beta-oxidation V (unsaturated, odd number, di-isomerase-dependent)	5.92571	-0.244919	0.762001	-0.632736	0
PWY-6901: superpathway of glucose and xylose degradation	2336.26	-0.0634094	0.841464	-0.219163	0
GLYOXYLATE-BYPASS: glyoxylate cycle	61.3673	-0.885567	0.360626	-0.850429	0
PWY-6606: guanosine nucleotides degradation II	667.501	-0.0192876	0.973302	-0.262307	0
PWY-5484: glycolysis II (from fructose 6-phosphate)	5064.17	0.280353	0.357124	0.265376	0
PWY-6435: 4-hydroxybenzoate biosynthesis V	10.9076	-0.0197151	0.975031	-0.32901	0
PWY-622: starch biosynthesis	208.729	-0.678746	0.274339	-0.554211	0
PWY-6897: thiamin salvage II	6271.74	0.249844	0.422504	0.258432	0
TRPSYN-PWY: L-tryptophan biosynthesis	4665.09	0.0523244	0.890956	-0.243192	0
PWY-6629: superpathway of L-tryptophan biosynthesis	113.121	-0.324316	0.666308	-0.530862	0
PWY-7385: 1,3-propanediol biosynthesis (engineered)	17.0259	-0.406688	0.661932	-0.655919	0
KDO-NAGLIPASYN-PWY: superpathway of (Kdo)2-lipid A biosynthesis	11.8005	-0.0283629	0.975031	-0.45363	0
PWY-5022: 4-aminobutanoate degradation V	208.293	-0.0574424	0.946617	-0.487882	0
PWY66-367: ketogenesis	11.6446	-0.202161	0.64188	-0.291665	0
PWY4FS-7: phosphatidylglycerol biosynthesis I (plastidic)	2826.43	-0.0940701	0.762001	-0.215367	0
PWY4FS-8: phosphatidylglycerol biosynthesis II (non-plastidic)	2826.43	-0.0940701	0.762001	-0.215367	0
PWY-5918: superpathay of heme biosynthesis from glutamate	110.33	-0.424203	0.607267	-0.555229	0
CALVIN-PWY: Calvin-Benson-Bassham cycle	7683.71	-0.071547	0.773801	-0.170873	0
UBISYN-PWY: superpathway of ubiquinol-8 biosynthesis (prokaryotic)	10.71	-0.0195673	0.976703	-0.380879	0
PWY-2942: L-lysine biosynthesis III	9688.41	0.310982	0.255606	0.21881	0
PWY-7198: pyrimidine deoxyribonucleotides de novo biosynthesis IV	1025.96	-0.442584	0.342027	-0.359224	0
PWY-5850: superpathway of menaquinol-6 biosynthesis I	80.6025	0.474414	0.428399	-0.446354	0
PWY-5896: superpathway of menaquinol-10 biosynthesis	80.6025	0.474414	0.428399	-0.446354	0
PWY-5860: superpathway of demethylmenaquinol-6 biosynthesis I	54.1496	0.475776	0.429544	-0.449613	0
FUCCAT-PWY: fucose degradation	510.295	-0.00292308	0.99215	-0.247322	0
PWY-6953: dTDP-3-acetamido-3,6-dideoxy-&alpha;-D-galactose biosynthesis	12.0673	0.374144	0.428399	0.34071	0
PWY-7254: TCA cycle VII (acetate-producers)	61.1617	-0.440139	0.650524	-0.586989	0
PWY-5004: superpathway of L-citrulline metabolism	33.6511	0.854543	0.209771	0.521823	0
PWY-5747: 2-methylcitrate cycle II	12.1018	-0.0445098	0.975031	-0.623077	0
PWY-7200: superpathway of pyrimidine deoxyribonucleoside salvage	47.518	0.826418	0.190352	-0.464448	0
GLYCOLYSIS-E-D: superpathway of glycolysis and Entner-Doudoroff	2084.75	-0.00641146	0.987497	-0.184742	0
GLUCOSE1PMETAB-PWY: glucose and glucose-1-phosphate degradation	242.69	-0.489794	0.464567	-0.437907	0
PWY-5392: reductive TCA cycle II	14.483	0.277524	0.483035	-0.257401	0
PRPP-PWY: superpathway of histidine, purine, and pyrimidine biosynthesis	1433.37	0.149739	0.688447	0.219809	0
PWY-6531: mannitol cycle	165.34	0.154177	0.832864	0.397873	0
GLYCOLYSIS: glycolysis I (from glucose 6-phosphate)	5410.08	0.223105	0.483035	0.204492	0
PWY0-1061: superpathway of L-alanine biosynthesis	965.709	-0.643012	0.223587	-0.367589	0
PWY-5667: CDP-diacylglycerol biosynthesis I	8706.89	0.296959	0.255606	0.178367	0
PWY0-1319: CDP-diacylglycerol biosynthesis II	8706.89	0.296959	0.255606	0.178367	0
PWY-6876: isopropanol biosynthesis	16.6796	-0.246806	0.711038	-0.367393	0
PWY66-398: TCA cycle III (animals)	42.1464	0.708525	0.135913	0.334938	0
ANAGLYCOLYSIS-PWY: glycolysis III (from glucose)	8152.48	0.296761	0.249833	0.173188	0
PWY-7199: pyrimidine deoxyribonucleosides salvage	9484.34	0.259325	0.391647	0.189662	0
FUC-RHAMCAT-PWY: superpathway of fucose and rhamnose degradation	640.864	0.517871	0.0788633	0.203457	0
PWY-4702: phytate degradation I	15.8046	-0.233703	0.822605	-0.519494	0
PWY-5656: mannosylglycerate biosynthesis I	18.105	-0.223431	0.766492	-0.399136	0
PWY0-42: 2-methylcitrate cycle I	9.65318	-0.105877	0.936151	-0.539955	0
GLYCOCAT-PWY: glycogen degradation I (bacterial)	415.482	-0.459065	0.507577	-0.392531	0
PWY-7204: pyridoxal 5'-phosphate salvage II (plants)	12.9931	-0.0342745	0.976703	-0.473806	0
ARO-PWY: chorismate biosynthesis I	10857.5	-0.108359	0.728618	-0.150816	0
PWY-6630: superpathway of L-tyrosine biosynthesis	95.624	-0.195909	0.777017	-0.353653	0
PWY-6318: L-phenylalanine degradation IV (mammalian, via side chain)	31.1407	-0.949701	0.290432	-0.51857	0
COBALSYN-PWY: adenosylcobalamin salvage from cobinamide I	3167.39	0.0879712	0.803446	0.169142	0
PWY-6969: TCA cycle V (2-oxoglutarate:ferredoxin oxidoreductase)	706.607	-0.379341	0.454571	-0.269509	0
PWY0-41: allantoin degradation IV (anaerobic)	5.19883	0.0417459	0.942843	-0.21551	0
PWY66-391: fatty acid &beta;-oxidation VI (peroxisome)	64.4811	-0.610632	0.515284	-0.480436	0
PWY-6823: molybdenum cofactor biosynthesis	24.0907	0.177585	0.680648	-0.198331	0
PHOSLIPSYN-PWY: superpathway of phospholipid biosynthesis I (bacteria)	4078.12	-0.00352811	0.989236	-0.139194	0
PWY-5971: palmitate biosynthesis II (bacteria and plants)	960.467	-0.00710894	0.989236	-0.249191	0
PWY-724: superpathway of L-lysine, L-threonine and L-methionine biosynthesis II	8755.51	0.173242	0.536564	0.135216	0
TEICHOICACID-PWY: teichoic acid (poly-glycerol) biosynthesis	219.636	1.05038	0.118885	0.385815	0
PWY-6507: 4-deoxy-L-threo-hex-4-enopyranuronate degradation	1264.3	-0.151169	0.738347	-0.180702	0
P42-PWY: incomplete reductive TCA cycle	410.422	0.649503	0.19116	0.24506	0
PWY-5103: L-isoleucine biosynthesis III	9563.94	0.209662	0.505357	0.135538	0
OANTIGEN-PWY: O-antigen building blocks biosynthesis (E. coli)	4822.03	-0.0528996	0.890956	-0.133569	0
PWY-6545: pyrimidine deoxyribonucleotides de novo biosynthesis III	2729.57	0.343554	0.321381	0.161883	0
GLUCARDEG-PWY: D-glucarate degradation I	43.9873	0.0150842	0.987884	-0.319148	0
PWY-7294: xylose degradation IV	4.9576	0.494519	0.269882	0.207067	0
BRANCHED-CHAIN-AA-SYN-PWY: superpathway of branched amino acid biosynthesis	10222.6	0.203013	0.505357	0.127892	0
PWY66-388: fatty acid &alpha;-oxidation III	2.24817	0.323047	0.680648	-0.294598	0
COMPLETE-ARO-PWY: superpathway of aromatic amino acid biosynthesis	10522.6	-0.0612209	0.847143	-0.114047	0
COA-PWY: coenzyme A biosynthesis I	12302.5	0.101417	0.756508	0.118834	0
PWY-1042: glycolysis IV (plant cytosol)	13106.9	0.222518	0.439915	0.116684	0
PWY-5138: unsaturated, even numbered fatty acid &beta;-oxidation	84.7329	-0.310953	0.781501	-0.41399	0
PWY-5994: palmitate biosynthesis I (animals and fungi)	145.035	0.0435886	0.952656	-0.203547	0
PWY-7315: dTDP-N-acetylthomosamine biosynthesis	44.1254	0.361329	0.680648	-0.309641	0
PWY-6749: CMP-legionaminate biosynthesis I	2.32754	1.37667	0.0758019	0.343475	0
PWY-6700: queuosine biosynthesis	11733.4	0.169984	0.631879	0.118108	0
PWY-621: sucrose degradation III (sucrose invertase)	1390.37	-0.000637395	0.997713	0.130506	0
PWY-5088: L-glutamate degradation VIII (to propanoate)	13.4798	-0.182358	0.659977	-0.131539	0
PWY-5154: L-arginine biosynthesis III (via N-acetyl-L-citrulline)	5976.52	0.103803	0.748146	0.100779	0
PWY-7234: inosine-5'-phosphate biosynthesis III	4620.1	0.10508	0.845533	0.163025	0
PWY-7288: fatty acid &beta;-oxidation (peroxisome, yeast)	42.7145	-0.482536	0.653651	-0.321499	0
GALACTUROCAT-PWY: D-galacturonate degradation I	1434.5	-0.137445	0.728618	-0.117787	0
PWY-5097: L-lysine biosynthesis VI	11271.5	0.160066	0.64188	0.0990571	0
PWY-7221: guanosine ribonucleotides de novo biosynthesis	13616.6	0.156624	0.658485	0.102055	0
PWY-3841: folate transformations II	13168.3	0.112678	0.738347	0.0974072	0
P162-PWY: L-glutamate degradation V (via hydroxyglutarate)	37.5943	-0.1462	0.914975	0.318883	0
PWY-5121: superpathway of geranylgeranyl diphosphate biosynthesis II (via MEP)	408.084	-0.116244	0.890428	-0.205548	0
PWY-6285: superpathway of fatty acids biosynthesis (E. coli)	88.7554	0.292587	0.607267	-0.157872	0
PWY-5005: biotin biosynthesis II	325.482	-0.755609	0.409186	-0.285536	0
PWY-7392: taxadiene biosynthesis (engineered)	257.432	-0.154327	0.847143	-0.207808	0
PWY-4242: pantothenate and coenzyme A biosynthesis III	12046.7	0.0805853	0.803446	0.084373	0
GALACT-GLUCUROCAT-PWY: superpathway of hexuronide and hexuronate degradation	1642.3	-0.147853	0.661932	-0.0846275	0
PWY-7229: superpathway of adenosine nucleotides de novo biosynthesis I	9518.15	0.119126	0.68636	0.0751097	0
PWY-6122: 5-aminoimidazole ribonucleotide biosynthesis II	13656.4	0.10682	0.751467	0.0818662	0
PWY-6277: superpathway of 5-aminoimidazole ribonucleotide biosynthesis	13656.4	0.10682	0.751467	0.0818662	0
LPSSYN-PWY: superpathway of lipopolysaccharide biosynthesis	6.32533	0.258994	0.46996	0.0923504	0
PWY-2723: trehalose degradation V	194.628	-0.241158	0.764228	-0.182585	0
P108-PWY: pyruvate fermentation to propanoate I	1029.8	0.076711	0.918813	0.141855	0
PWY-6936: seleno-amino acid biosynthesis	4182.17	0.313588	0.342027	0.0846157	0
PWY-7446: sulfoglycolysis	5.5819	0.22525	0.751467	-0.144373	0
PWY-6121: 5-aminoimidazole ribonucleotide biosynthesis I	12805.6	0.0664587	0.843229	0.0635743	0
PWY-6385: peptidoglycan biosynthesis III (mycobacteria)	14897.4	0.105852	0.751467	0.0663672	0
PWY0-1533: methylphosphonate degradation I	2.43375	0.226008	0.772132	-0.154143	0
PWY-6126: superpathway of adenosine nucleotides de novo biosynthesis II	8567.23	0.0839179	0.772132	0.0562481	0
PWY-7220: adenosine deoxyribonucleotides de novo biosynthesis II	6544.94	0.0550155	0.873186	0.0580488	0
PWY-7222: guanosine deoxyribonucleotides de novo biosynthesis II	6544.94	0.0550155	0.873186	0.0580488	0
PWY-6737: starch degradation V	13175.6	-0.142165	0.680648	-0.0638938	0
HISTSYN-PWY: L-histidine biosynthesis	9826.67	0.197165	0.544299	0.0628956	0
PWY-6595: superpathway of guanosine nucleotides degradation (plants)	261.425	0.097867	0.922159	-0.153381	0
PWY-6305: putrescine biosynthesis IV	3047.1	-0.0899705	0.781158	-0.0544493	0
ANAEROFRUCAT-PWY: homolactic fermentation	5688.52	0.0640934	0.84339	-0.0494999	0
PWY-4981: L-proline biosynthesis II (from arginine)	2813.41	0.246927	0.482965	0.0592118	0
PWY-6731: starch degradation III	219.032	-0.167624	0.843229	-0.121394	0
PROPFERM-PWY: L-alanine fermentation to propanoate and acetate	18.1314	0.252493	0.522738	-0.0551767	0
PWY-7371: 1,4-dihydroxy-6-naphthoate biosynthesis II	102.705	0.334021	0.743411	0.123508	0
PWY-6163: chorismate biosynthesis from 3-dehydroquinate	11379.6	0.139104	0.666308	0.0388573	0
PWY-5677: succinate fermentation to butanoate	11.0969	-0.111561	0.918813	-0.104623	0
PWY-7219: adenosine ribonucleotides de novo biosynthesis	14673.5	0.0137668	0.975938	-0.0364981	0
PEPTIDOGLYCANSYN-PWY: peptidoglycan biosynthesis I (meso-diaminopimelate containing)	15173.9	0.0746027	0.83557	0.030666	0
GALACTARDEG-PWY: D-galactarate degradation I	101.942	0.0916101	0.918813	-0.0694511	0
GLUCARGALACTSUPER-PWY: superpathway of D-glucarate and D-galactarate degradation	101.942	0.0916101	0.918813	-0.0694511	0
PWY-6609: adenine and adenosine salvage III	12503.8	0.134521	0.703229	0.0307099	0
PWY-6143: CMP-pseudaminate biosynthesis	25.5896	-0.0740945	0.946617	-0.078267	0
ILEUSYN-PWY: L-isoleucine biosynthesis I (from threonine)	12961	0.112008	0.728618	0.0255136	0
VALSYN-PWY: L-valine biosynthesis	12961	0.112008	0.728618	0.0255136	0
PWY-6387: UDP-N-acetylmuramoyl-pentapeptide biosynthesis I (meso-diaminopimelate containing)	15264.9	0.0653091	0.852957	0.0265225	0
PWY-7242: D-fructuronate degradation	1413.39	-0.0637565	0.879615	-0.0289963	0
PWY-5304: superpathway of sulfur oxidation (Acidianus ambivalens)	122.678	-0.115988	0.942161	-0.0954255	0
PWY-7357: thiamin formation from pyrithiamine and oxythiamine (yeast)	6431.42	-0.0438037	0.918813	-0.0270052	0
COA-PWY-1: coenzyme A biosynthesis II (mammalian)	14127.5	-0.00748722	0.987341	-0.0236619	0
PWY-5464: superpathway of cytosolic glycolysis (plants), pyruvate dehydrogenase and TCA cycle	45.7041	0.778413	0.186386	0.0499274	0
PWY-7211: superpathway of pyrimidine deoxyribonucleotides de novo biosynthesis	747.563	0.259342	0.713519	-0.0459318	0
ALLANTOINDEG-PWY: superpathway of allantoin degradation in yeast	24.3258	0.333687	0.752662	0.0653896	0
METHGLYUT-PWY: superpathway of methylglyoxal degradation	91.7889	0.820248	0.221236	-0.0367871	0
PWY-7111: pyruvate fermentation to isobutanol (engineered)	12885.3	0.117926	0.713862	0.0149855	0
PWY-6386: UDP-N-acetylmuramoyl-pentapeptide biosynthesis II (lysine-containing)	15352	0.0565773	0.880917	0.0148678	0
GLUCUROCAT-PWY: superpathway of &beta;-D-glucuronide and D-glucuronate degradation	1784.95	-0.0112703	0.976962	0.0155013	0
PWY-6151: S-adenosyl-L-methionine cycle I	10133.7	0.155854	0.678893	0.0121783	0
PWY-5686: UMP biosynthesis	15076.5	0.0595785	0.879615	0.0112238	0
TRNA-CHARGING-PWY: tRNA charging	14229.2	0.0475493	0.904354	0.0108093	0
PWY-7328: superpathway of UDP-glucose-derived O-antigen building blocks biosynthesis	273.248	-0.217844	0.762001	0.0018284	0
PWY-7094: fatty acid salvage	8.21808	0.271564	0.762001	0.000660827	0
